# Supplementary material for: Genomic Imprinting in the Arabidopsis Embryo Is Partly Regulated by PRC2
Source: PLoS Genet. 2013 Dec 5;9(12):e1003862. doi: 10.1371/journal.pgen.1003862 (PMC3854695; doi:10.1371/journal.pgen.1003862)
Supplement: Table S1 — All potentially imprinted candidate genes in the Arabidopsis thaliana embryo from [33]. Table S1a gives a list of all candidate MEGs and PEGs in the embryo called in this study. Table S1b gives an overview of which class of genes were called, tested and confirmed. (XLS) [file pgen.1003862.s012.xls]

## Sheet: Table S1a
Table S1a. All potentially imprinted candidate genes in the Arabidopsis thaliana embryo. All genes that were called in our in-silico analysis of the embryonic transcriptome dataset of Autran et al. 2011 are depicted in this table. It shows the absolute and ecotype-specific/parent-specific read numbers, the p-values of each gene to be paternal (Pi), bi-allelic (Bi) or maternal (Mi), and the absolu…
		REPLICATE 1 (SOLiD 2009)															REPLICATE 2 (SOLiD 2010)
		number of SOLiD sequence reads (covering SNPs regions)						P-values									number of SOLiD sequence reads (covering SNPs regions)						present/absent calls in the female gametophyte (Wuest et al. 2010)															present/absent calls in the male gametophyte (Wuest et al. 2010; Borges et al. 2008)
		2-4 cells (LerxCol)		2-4 cells (kyp-2/+xCol)		Globular (LerxCol)		2-4 cells (LerxCol)			2-4 cells (kyp-2/+xCol)			Globular (LerxCol)			Globular (ColxLer)		2-4 cells (kyp-2/+xCol)		2-4 cells (LerxCol)		MAS5						PANP						TOTAL absent calls in EC			MAS5						PANP
class	gene ID	Col	Ler	Col	Ler	Col	Ler	Pi	Bi	Mi	Pi	Bi	Mi	Pi	Bi	Mi	Col	Ler	Col	Ler	Col	Ler	EC1	EC2	EC3	CC1	CC2	CC3	EC1	EC2	EC3	CC1	CC2	CC3	MAS5	PANP	n(A) in EC	Sp1	Sp2	Sp3	Pol1	Pol2	Pol3	Sp1	Sp2	Sp3	Pol1	Pol2	Pol3
mat_glob	AT1G35186	0	0	0	0	0	7							0	0.156785	0.843215	3	0	0	0	0	0	n.d.	n.d.	n.d.	n.d.	n.d.	n.d.	n.d.	n.d.	n.d.	n.d.	n.d.	n.d.	n.d.	n.d.	n.d.	n.d.	n.d.	n.d.	n.d.	n.d.	n.d.	n.d.	n.d.	n.d.	n.d.	n.d.	n.d.
mat_in3	AT2G47115	0	18	0	8	0	10	0	0.192469	0.807531	0	0.160475	0.839525	0	0.113648	0.886352	15	0	0	36	0	15	n.d.	n.d.	n.d.	n.d.	n.d.	n.d.	n.d.	n.d.	n.d.	n.d.	n.d.	n.d.	n.d.	n.d.	n.d.	n.d.	n.d.	n.d.	n.d.	n.d.	n.d.	n.d.	n.d.	n.d.	n.d.	n.d.	n.d.
mat_wt-only	AT1G24370	0	19	0	0	0	5	0	0.18611	0.81389				0	0.203055	0.796945	0	0	0	7	0	8	n.d.	n.d.	n.d.	n.d.	n.d.	n.d.	n.d.	n.d.	n.d.	n.d.	n.d.	n.d.	n.d.	n.d.	n.d.	n.d.	n.d.	n.d.	n.d.	n.d.	n.d.	n.d.	n.d.	n.d.	n.d.	n.d.	n.d.
mat_2-4c	AT2G30440	0	19	0	11	0	0	0	0.18611	0.81389	0	0.127904	0.872096				4	0	0	8	0	9	n.d.	n.d.	n.d.	n.d.	n.d.	n.d.	n.d.	n.d.	n.d.	n.d.	n.d.	n.d.	n.d.	n.d.	n.d.	n.d.	n.d.	n.d.	n.d.	n.d.	n.d.	n.d.	n.d.	n.d.	n.d.	n.d.	n.d.
mat_wt-only	AT5G56660	0	18	0	0	0	10	0	0.192469	0.807531				0	0.113648	0.886352	0	0	0	26	0	4	n.d.	n.d.	n.d.	n.d.	n.d.	n.d.	n.d.	n.d.	n.d.	n.d.	n.d.	n.d.	n.d.	n.d.	n.d.	n.d.	n.d.	n.d.	n.d.	n.d.	n.d.	n.d.	n.d.	n.d.	n.d.	n.d.	n.d.
mat_in3	AT3G21500	0	119	0	58	0	44	0	0.0432401	0.95676	0	0.0306012	0.969399	0	0.0201018	0.979898	35	0	0	199	0	91	A	A	A	A	A	A	A	A	A	A	A	A	3	3	6	A	A	A	A	A	M	A	A	A	A	A	A
mat_in3	AT3G44260	0	226	0	88	0	41	0	0.02374	0.97626	0	0.0205987	0.979401	0	0.0220471	0.977953	159	0	0	288	0	99	A	A	A	A	A	A	A	A	A	A	A	A	3	3	6	A	A	A	A	A	A	P	A	P	A	A	A
mat_in3	AT1G20680	0	125	0	85	0	48	0	0.0413361	0.958664	0	0.0212948	0.978705	0	0.0179243	0.982076	7	0	0	239	0	42	A	A	A	A	A	A	A	A	A	A	A	A	3	3	6	A	A	A	A	A	A	A	A	A	A	A	A
mat_in3	AT5G62210	0	81	0	39	0	65	0	0.0610487	0.938951	0	0.0441918	0.955808	0	0.0119455	0.988054	40	0	0	92	0	17	A	A	A	A	A	A	A	A	A	A	A	A	3	3	6	A	A	A	A	A	A	A	A	A	A	A	A
mat_in3	AT5G51950	0	76	0	25	0	51	0	0.0645466	0.935453	0	0.065688	0.934312	0	0.0165396	0.98346	95	0	0	195	0	82	A	A	A	A	P	A	A	A	A	A	A	A	3	3	6	A	A	A	A	A	A	A	A	A	A	A	A
mat_in3	AT2G01520	0	29	0	52	0	154	0	0.139889	0.860111	0	0.0338927	0.966107	0	0.00363084	0.996369	314	0	0	83	0	18	A	A	A	A	A	A	A	A	A	A	A	A	3	3	6	A	A	A	A	A	A	A	A	A	A	A	A
mat_in3	AT1G31550	0	120	0	28	0	18	0	0.0429106	0.957089	0	0.0594873	0.940513	0	0.0608806	0.939119	16	0	0	77	0	47	A	A	A	A	A	A	A	A	A	A	A	A	3	3	6	A	A	A	A	A	A	A	A	A	A	A	A
mat_in3	AT3G25260	0	61	0	50	0	80	0	0.0779444	0.922056	0	0.0351531	0.964847	0	0.00900501	0.990995	205	0	0	144	0	20	A	A	A	A	A	A	A	A	A	A	A	A	3	3	6	A	A	A	A	A	A	A	A	A	A	A	A
mat_in3	AT1G07720	0	33	0	23	0	16	0	0.127248	0.872752	0	0.0705935	0.929406	0	0.0695603	0.93044	59	0	0	209	0	78	A	A	A	A	A	A	A	A	A	A	A	A	3	3	6	A	A	A	A	A	A	A	A	A	A	A	A
mat_in3	AT1G49450	0	77	0	44	0	55	0	0.0638153	0.936185	0	0.0395674	0.960433	0	0.0149554	0.985045	313	0	0	121	0	20	A	A	A	A	A	A	A	A	A	A	A	A	3	3	6	A	A	A	A	A	A	A	A	A	A	A	A
mat_2-4c	AT2G36220	0	24	0	6	0	0	0	0.159723	0.840277	0	0.193288	0.806712				0	0	0	27	0	3	A	A	A	A	A	A	A	A	A	A	A	A	3	3	6	A	A	A	A	A	A	A	A	A	A	A	A
mat_in3	AT1G20550	0	41	0	13	0	17	0	0.107771	0.892229	0	0.112661	0.887339	0	0.0649784	0.935022	14	0	0	60	0	16	A	A	A	A	A	P	A	A	A	A	A	A	3	3	6	A	A	A	A	A	A	A	A	A	A	A	A
mat_2-4c	AT3G49050	0	27	0	9	0	0	0	0.147201	0.852799	0	0.147919	0.852081				5	0	0	23	0	4	A	A	A	A	A	A	A	A	A	A	A	A	3	3	6	A	A	A	A	A	A	A	A	A	A	A	A
mat_in3	AT5G52060	0	19	0	7	0	8	0	0.18611	0.81389	0	0.175359	0.824641	0	0.139768	0.860232	3	0	0	52	0	5	A	A	A	A	A	A	A	A	A	A	A	A	3	3	6	A	A	A	A	A	A	A	A	A	A	A	A
mat_wt-only	AT1G65590	0	20	0	0	0	13	0	0.180157	0.819843				0	0.0871502	0.91285	0	0	0	0	0	7	A	A	A	A	A	A	A	A	A	A	A	A	3	3	6	A	A	A	A	P	P	A	A	A	A	P	A
mat_2-4c	AT3G44610	0	24	0	6	0	0	0	0.159723	0.840277	0	0.193288	0.806712				0	0	0	0	0	4	A	A	A	A	A	A	A	A	A	A	A	A	3	3	6	A	A	A	A	A	A	A	A	A	A	A	A
mat_glob	AT2G01750	0	0	0	0	0	8							0	0.139768	0.860232	2	0	0	3	0	0	A	A	A	A	A	A	A	A	A	A	A	A	3	3	6	A	A	A	A	A	A	A	A	A	A	A	A
mat_2-4c	AT1G12240	0	30	0	6	0	0	0	0.136499	0.863501	0	0.193288	0.806712				56	0	0	49	0	0	A	A	A	A	A	A	A	A	A	A	A	A	3	3	6	P	P	P	P	P	P	P	P	P	P	P	P
mat_glob	AT4G11960	0	0	0	0	0	5							0	0.203055	0.796945	40	0	0	0	0	0	A	A	A	A	A	A	A	A	A	P	A	A	3	3	6	A	A	A	A	A	A	P	P	P	A	A	A
mat_in3	AT5G46040	0	18	0	10	0	10	0	0.192469	0.807531	0	0.137186	0.862814	0	0.113648	0.886352	3	0	0	27	0	4	A	A	A	P	M	A	A	A	A	P	P	P	3	3	6	A	A	A	A	A	A	A	A	A	A	A	A
mat_glob	AT1G24090	0	0	0	0	0	7							0	0.156785	0.843215	5	0	0	0	0	0	A	A	A	A	A	A	A	A	A	A	P	A	3	3	6	A	A	M	A	A	A	A	A	A	A	A	A
mat_glob	AT4G20320	0	0	0	0	0	5							0	0.203055	0.796945	9	0	0	22	0	0	A	A	A	A	A	A	A	A	A	A	A	A	3	3	6	A	A	A	A	A	A	A	A	A	A	A	A
mat_glob	AT3G19780	0	0	0	0	0	6							0	0.177487	0.822513	5	0	0	0	0	0	A	A	A	A	A	A	A	A	A	A	A	A	3	3	6	A	A	A	A	A	A	A	A	A	A	A	A
mat_glob_1rep	AT3G21690	0	0	0	0	0	14							0	0.0805306	0.919469	n.d.	n.d.	n.d.	n.d.	n.d.	n.d.	A	A	A	A	P	A	A	A	A	A	A	A	3	3	6	A	A	A	A	A	A	A	A	A	A	A	A
mat_glob_1rep	AT2G35290	0	0	0	0	0	12							0	0.0947299	0.90527	n.d.	n.d.	n.d.	n.d.	n.d.	n.d.	A	A	A	A	A	A	A	A	A	A	A	A	3	3	6	A	A	A	A	P	P	A	A	A	A	P	A
mat_in3	AT1G29660	0	119	0	29	0	26	0	0.0432401	0.95676	0	0.0576726	0.942327	0	0.0392993	0.960701	19	0	0	79	0	14	A	A	A	A	A	A	A	A	P	P	A	A	3	2	5	A	A	A	A	A	A	A	A	A	A	A	A
mat_in3	AT1G29050	0	32	0	28	0	17	0	0.130189	0.869811	0	0.0594873	0.940513	0	0.0649784	0.935022	32	0	0	39	0	9	A	A	P	A	A	A	A	A	A	A	A	A	2	3	5	A	A	A	A	A	A	A	A	A	A	A	A
mat_in3	AT5G42650	0	27	0	27	0	6	0	0.147201	0.852799	0	0.0614199	0.93858	0	0.177487	0.822513	16	0	0	82	0	25	A	A	A	A	A	A	P	A	A	A	A	A	3	2	5	A	A	A	A	A	A	A	A	P	A	A	A
mat_in3	AT2G47240	0	80	0	27	0	25	0	0.0617176	0.938282	0	0.0614199	0.93858	0	0.0412351	0.958765	37	0	0	76	0	16	P	A	A	A	A	A	A	A	A	A	A	A	2	3	5	A	A	A	A	A	A	A	A	A	A	A	A
mat_2-4c	AT5G58520	0	22	0	27	0	0	0	0.169326	0.830674	0	0.0614199	0.93858				16	0	0	69	0	12	A	A	A	A	A	A	A	A	P	P	P	A	3	2	5	A	A	A	A	A	A	A	A	A	A	A	A
mat_in3	AT1G24260	0	99	0	34	0	21	0	0.051083	0.948917	0	0.0500402	0.94996	0	0.0508641	0.949136	72	0	0	190	0	51	P	A	P	A	A	P	A	A	A	A	A	P	1	3	4	A	A	A	A	P	M	A	A	A	A	A	A
mat_in3	AT3G20520	0	349	0	153	0	156	0	0.0156348	0.984365	0	0.0120587	0.987941	0	0.00356575	0.996434	428	0	0	556	0	233	A	A	P	A	P	A	A	A	P	P	P	P	2	2	4	A	A	A	A	A	A	A	A	A	A	A	A
mat_wt-only	AT1G23980	0	17	0	0	0	5	0	0.199279	0.800721				0	0.203055	0.796945	16	0	0	16	0	5	A	A	M	P	A	A	A	A	P	P	P	A	2	2	4	A	A	A	A	A	A	A	A	A	A	A	A
mat_glob	AT2G44470	0	0	0	0	0	13							0	0.0871502	0.91285	12	0	0	0	0	0	A	A	A	A	A	A	P	A	P	A	A	A	3	1	4	A	A	A	A	A	A	A	A	A	A	A	A
mat_in3	AT2G17710	0	87	0	64	0	47	0	0.0573211	0.942679	0	0.0278923	0.972108	0	0.01843	0.98157	62	0	0	163	0	37	A	P	P	P	A	P	A	A	P	P	A	A	1	2	3	A	P	A	A	A	A	A	A	A	A	A	A
mat_in3	AT3G22850	0	88	0	35	0	28	0	0.0567437	0.943256	0	0.0487499	0.95125	0	0.0358572	0.964143	7	0	0	150	0	39	A	A	A	A	A	A	P	P	P	P	P	P	3	0	3	A	A	A	P	P	P	P	P	P	P	P	P
mat_2-4c	AT1G26560	0	23	0	14	0	0	0	0.164384	0.835616	0	0.106325	0.893675				21	0	0	13	0	4	A	A	A	M	M	A	P	P	P	P	P	P	3	0	3	A	M	A	P	P	P	P	P	P	P	P	P
mat_in3	AT3G58780	0	22	0	6	0	8	0	0.169326	0.830674	0	0.193288	0.806712	0	0.139768	0.860232	30	0	0	75	0	30	A	A	P	P	P	A	P	P	P	P	P	P	2	0	2	A	A	A	A	A	A	P	P	P	P	P	P
mat_glob	AT2G21940	0	0	0	0	0	7							0	0.156785	0.843215	8	0	0	9	0	0	A	A	M	A	A	A	P	P	P	P	A	A	2	0	2	A	A	A	A	A	A	A	P	P	A	A	P
mat_glob	AT5G50110	0	0	0	0	0	10							0	0.113648	0.886352	19	0	0	0	0	0	P	A	A	P	P	A	P	P	P	P	P	P	2	0	2	A	P	P	P	M	P	P	P	P	P	P	P
mat_glob_1rep	AT3G50430	0	0	0	0	0	13							0	0.0871502	0.91285	n.d.	n.d.	n.d.	n.d.	n.d.	n.d.	M	A	A	A	M	A	P	P	P	P	P	P	2	0	2	P	P	P	A	M	P	P	P	P	P	P	P
mat_2-4c	AT1G09070	0	24	0	6	0	0	0	0.159723	0.840277	0	0.193288	0.806712				6	0	0	12	0	0	A	P	P	M	P	P	P	P	P	P	A	P	1	0	1	A	A	A	P	P	P	P	P	P	P	P	P
mat_glob	AT3G26890	0	0	0	0	0	9							0	0.125593	0.874407	3	0	0	0	0	0	A	P	P	P	P	P	P	P	P	P	P	P	1	0	1	P	P	P	P	P	P	P	P	P	P	P	P
mat_in3	AT1G72260	0	348	0	146	0	21	0	0.0156783	0.984322	0	0.0126223	0.987378	0	0.0508641	0.949136	78	0	0	275	0	146	P	P	P	P	P	P	P	P	P	P	P	P	0	0	0	P	A	A	A	P	A	P	A	P	P	P	P
mat_glob	AT1G10030	0	0	0	0	0	5							0	0.203055	0.796945	19	0	1	9	0	0	P	P	P	P	P	P	P	P	P	P	P	P	0	0	0	A	M	A	P	A	P	A	A	A	A	A	A
pat_glob	AT5G42360	0	0	0	0	3	0							0.925918	0.0740819	0	0	8	0	0	0	0	n.d.	n.d.	n.d.	n.d.	n.d.	n.d.	n.d.	n.d.	n.d.	n.d.	n.d.	n.d.	n.d.	n.d.	n.d.	n.d.	n.d.	n.d.	n.d.	n.d.	n.d.	n.d.	n.d.	n.d.	n.d.	n.d.	n.d.
pat_glob_1rep	AT1G24130	0	0	0	0	5	0							0.969734	0.0302659	0	n.d.	n.d.	n.d.	n.d.	n.d.	n.d.	n.d.	n.d.	n.d.	n.d.	n.d.	n.d.	n.d.	n.d.	n.d.	n.d.	n.d.	n.d.	n.d.	n.d.	n.d.	n.d.	n.d.	n.d.	n.d.	n.d.	n.d.	n.d.	n.d.	n.d.	n.d.	n.d.	n.d.
pat_wt-only	AT1G57800	3	0	0	0	3	0	0.986457	0.0135431	0				0.925918	0.0740819	0	0	24	7	0	0	0	n.d.	n.d.	n.d.	n.d.	n.d.	n.d.	n.d.	n.d.	n.d.	n.d.	n.d.	n.d.	n.d.	n.d.	n.d.	n.d.	n.d.	n.d.	n.d.	n.d.	n.d.	n.d.	n.d.	n.d.	n.d.	n.d.	n.d.
pat_glob_1rep	AT3G56470	0	0	0	0	3	0							0.925918	0.0740819	0	n.d.	n.d.	n.d.	n.d.	n.d.	n.d.	n.d.	n.d.	n.d.	n.d.	n.d.	n.d.	n.d.	n.d.	n.d.	n.d.	n.d.	n.d.	n.d.	n.d.	n.d.	n.d.	n.d.	n.d.	n.d.	n.d.	n.d.	n.d.	n.d.	n.d.	n.d.	n.d.	n.d.
pat_glob_1rep	AT2G09795	0	0	0	0	6	0							0.97903	0.0209697	0	n.d.	n.d.	n.d.	n.d.	n.d.	n.d.	n.d.	n.d.	n.d.	n.d.	n.d.	n.d.	n.d.	n.d.	n.d.	n.d.	n.d.	n.d.	n.d.	n.d.	n.d.	n.d.	n.d.	n.d.	n.d.	n.d.	n.d.	n.d.	n.d.	n.d.	n.d.	n.d.	n.d.
pat_glob_1rep	AT5G43630	0	0	0	0	6	0							0.97903	0.0209697	0	n.d.	n.d.	n.d.	n.d.	n.d.	n.d.	n.d.	n.d.	n.d.	n.d.	n.d.	n.d.	n.d.	n.d.	n.d.	n.d.	n.d.	n.d.	n.d.	n.d.	n.d.	n.d.	n.d.	n.d.	n.d.	n.d.	n.d.	n.d.	n.d.	n.d.	n.d.	n.d.	n.d.
pat_glob	AT2G23360	0	0	0	0	3	0							0.925918	0.0740819	0	0	7	0	24	0	0	A	A	A	A	A	A	A	A	A	A	A	A	3	3	6	A	A	A	A	A	A	A	A	A	A	A	A
pat_glob_1rep	AT2G45570	0	0	0	0	3	0							0.925918	0.0740819	0	n.d.	n.d.	n.d.	n.d.	n.d.	n.d.	A	A	A	A	A	A	A	A	A	A	A	A	3	3	6	A	A	A	A	A	A	A	A	A	A	A	A
pat_glob_1rep	AT3G25190	0	0	0	0	3	0							0.925918	0.0740819	0	n.d.	n.d.	n.d.	n.d.	n.d.	n.d.	A	A	A	A	A	A	A	A	A	A	A	A	3	3	6	A	A	A	A	A	A	A	A	A	A	A	A
pat_glob_1rep	AT3G21780	0	0	0	0	10	0							0.993279	0.00672083	0	n.d.	n.d.	n.d.	n.d.	n.d.	n.d.	A	A	A	A	A	A	A	A	A	A	A	A	3	3	6	A	A	A	A	A	A	A	A	A	A	A	A
pat_glob_1rep	AT5G17880	0	0	0	0	4	0							0.954104	0.0458955	0	n.d.	n.d.	n.d.	n.d.	n.d.	n.d.	A	A	A	A	A	A	A	A	A	A	A	A	3	3	6	A	A	A	A	A	A	A	A	A	A	A	A
pat_glob_1rep	AT1G60630	0	0	0	0	4	0							0.954104	0.0458955	0	n.d.	n.d.	n.d.	n.d.	n.d.	n.d.	A	A	A	A	A	A	A	P	A	A	A	A	3	2	5	A	A	A	A	A	A	A	A	A	A	A	A
pat_glob_1rep	AT3G07630	0	0	0	0	7	0							0.984885	0.0151147	0	n.d.	n.d.	n.d.	n.d.	n.d.	n.d.	A	A	A	A	A	A	P	P	P	P	P	P	3	0	3	A	A	A	A	A	A	A	A	A	A	P	P
pat_glob_1rep	AT3G26790	0	0	0	0	7	0							0.984885	0.0151147	0	n.d.	n.d.	n.d.	n.d.	n.d.	n.d.	A	A	A	P	P	A	A	A	A	P	A	A	3	3	6	A	A	A	A	A	A	A	A	A	A	A	A
pat_glob_1rep	AT4G10770	0	0	0	0	3	0							0.925918	0.0740819	0	n.d.	n.d.	n.d.	n.d.	n.d.	n.d.	A	A	A	A	A	A	A	A	A	A	A	A	3	3	6	A	A	A	A	A	A	A	A	A	A	A	A
pat_glob_1rep	AT1G57600	0	0	0	0	4	0							0.954104	0.0458955	0	n.d.	n.d.	n.d.	n.d.	n.d.	n.d.	A	A	A	P	P	M	P	P	P	P	P	P	3	0	3	A	A	A	M	A	P	A	A	A	P	P	P
pat_glob	AT2G20160	0	0	0	0	4	0							0.954104	0.0458955	0	0	3	0	0	0	0	A	A	A	A	A	A	A	A	A	A	A	A	3	3	6	A	A	A	A	A	A	A	A	A	A	A	A
pat_glob_1rep	AT3G63480	0	0	0	0	6	0							0.97903	0.0209697	0	n.d.	n.d.	n.d.	n.d.	n.d.	n.d.	A	A	A	A	A	A	A	A	A	A	A	A	3	3	6	A	A	A	A	A	A	A	A	A	A	A	A
pat_in3	AT1G36060	3	0	4	0	5	0	0.986457	0.0135431	0	0.93103	0.0689698	0	0.969734	0.0302659	0	0	0	0	0	2	0	A	A	A	A	A	A	A	A	A	A	A	A	3	3	6	A	A	A	A	A	A	P	A	A	A	A	A
pat_glob_1rep	AT3G55080	0	0	0	0	5	0							0.969734	0.0302659	0	n.d.	n.d.	n.d.	n.d.	n.d.	n.d.	P	P	P	P	P	P	P	P	P	P	P	P	0	0	0	P	A	A	P	P	P	A	A	A	P	P	P
pat_glob_1rep	AT3G56760	0	0	0	0	7	0							0.984885	0.0151147	0	n.d.	n.d.	n.d.	n.d.	n.d.	n.d.	P	A	A	A	A	A	P	P	P	P	P	P	2	0	2	A	A	A	P	P	P	P	P	A	P	P	P
pat_glob_1rep	AT3G10420	0	0	0	0	3	0							0.925918	0.0740819	0	n.d.	n.d.	n.d.	n.d.	n.d.	n.d.	A	A	A	A	A	A	P	P	P	P	P	P	3	0	3	A	A	A	P	P	P	P	A	P	P	P	P
pat_glob_1rep	AT2G24430	0	0	0	0	6	0							0.97903	0.0209697	0	n.d.	n.d.	n.d.	n.d.	n.d.	n.d.	P	P	P	P	P	P	A	A	A	A	A	A	0	3	3	M	A	M	M	M	A	A	A	A	A	A	A
pat_glob_1rep	AT2G20950	0	0	0	0	7	0							0.984885	0.0151147	0	n.d.	n.d.	n.d.	n.d.	n.d.	n.d.	A	A	A	A	A	P	A	A	A	A	A	A	3	3	6	A	M	P	A	A	A	A	A	A	A	A	A
pat_glob_1rep	AT1G63260	0	0	0	0	8	0							0.98875	0.0112504	0	n.d.	n.d.	n.d.	n.d.	n.d.	n.d.	A	A	A	A	A	A	A	A	A	A	A	A	3	3	6	P	M	A	A	A	A	A	A	A	A	A	A
pat_glob_1rep	AT5G01280	0	0	0	0	3	0							0.925918	0.0740819	0	n.d.	n.d.	n.d.	n.d.	n.d.	n.d.	A	A	A	A	A	A	A	A	A	A	A	A	3	3	6	P	P	P	A	P	P	P	P	P	A	P	P
pat_glob_1rep	AT3G26720	0	0	0	0	3	0							0.925918	0.0740819	0	n.d.	n.d.	n.d.	n.d.	n.d.	n.d.	M	P	P	A	P	P	P	P	P	P	P	P	0	0	0	P	P	P	A	P	A	P	P	P	A	A	A
pat_glob_1rep	AT1G61770	0	0	0	0	4	0							0.954104	0.0458955	0	n.d.	n.d.	n.d.	n.d.	n.d.	n.d.	P	P	P	P	P	P	P	P	P	P	P	P	0	0	0	P	P	P	P	P	P	P	P	P	P	P	P
pat_glob	AT1G15490	0	0	0	0	3	0							0.925918	0.0740819	0	0	4	0	14	0	9	P	P	P	A	M	A	P	P	P	A	A	P	0	0	0	P	P	P	P	P	P	P	P	P	P	P	P
pat_glob_1rep	AT5G35460	0	0	0	0	3	0							0.925918	0.0740819	0	n.d.	n.d.	n.d.	n.d.	n.d.	n.d.	A	P	P	A	A	A	A	P	A	A	A	A	1	2	3	P	P	P	P	P	P	P	P	P	P	P	P
CONTROL (biallelic)	AT1G02780	261	1111	231	477	716	638	0	1	0	0	1	0	0	1	0	2015	519	272	705	0	8			n.a.	n.a.	n.a.	n.a.	n.a.	n.a.	n.a.	n.a.	n.a.	n.a.	n.a.	n.a.	n.a.	n.a.	n.a.	n.a.	n.a.	n.a.	n.a.	n.a.	n.a.	n.a.	n.a.	n.a.	n.a.
1	unambigous MEG or PEG: RT-PCR & Sanger sequencing is monoallelic and reporter gene is expressed in the embryo and imprinted
2	RT-PCR & Sanger shows monoallelic expression and reporter gene is expressed, but not imprinted in the embryo, or not available
3	mono-allelic in 1x washed sample, mono-allelic in 6x washed Col-0 x Ler (2-4 cell) sample, not detected in 6x washed Ler x Col-0 (2-4 cell) sample
4	biallelic RT-PCR & Sanger assay (at least 1 sample)
5	monoallelic in 1x washed sample, not detected in 6x washed samples
6	not detected in any embryo samples with this RT-PCR assay
[truncated: 14 more columns]

## Sheet: Table S1b
Table S1b. This table gives an overview of which class of genes were called, tested and confirmed.
		called	tested	confirmed
MEGs	TOTAL	50	18	11
	in all samples analyzed	24	15	11
	in 2-4cell samples only	8	3	0
	in globular samples only	11	0	0
	in wild-type samples only	4	0	0
	in one globular sample only	3	0	0
PEGs	TOTAL	30	6	1
	in all samples analyzed	1	0	0
	in 2-4cell samples only	0	0	0
	in globular samples only	4	1	0
	in wild-type samples only	1	1	0
	in one globular sample only	24	4	1
