# Supplementary material for: Genomic Imprinting in the Arabidopsis Embryo Is Partly Regulated by PRC2
Source: PLoS Genet. 2013 Dec 5;9(12):e1003862. doi: 10.1371/journal.pgen.1003862 (PMC3854695; doi:10.1371/journal.pgen.1003862)
Supplement: Table S3 — Embryonic expression of confirmed and non-confirmed MEGs and PEGs (data from [45]). (XLS) [file pgen.1003862.s014.xls]

## Sheet: Table_S3
Table S3. Embryonic expression of confirmed and non-confirmed MEGs and PEGs (data from Xiang et al. 2011, Plant Phys 156: 346-56)
YES = if value is bigger than 777.6, it is considered to be expressed
NO = if value is smaller than 777.6 it is considered background expression or low-expressed
confirmed MEGs and PEGs	Zygote	expressed?	Quadrant	expressed?	Globular	expressed?	Heart	expressed?	Torpedo	expressed?	Bent	expressed?	Mature	expressed?
AT1G29660	1825.98	YES	1809.88	YES	4243.96	YES	1813.14	YES	862.969	YES	1054.84	YES	809.206	YES
AT1G72260	1754.89	YES	2206.89	YES	1514.78	YES	1051.29	YES	718.76	NO	767.234	NO	790.9	YES
AT2G47115	768.781	NO	748.552	NO	762.165	NO	851.029	YES	855.862	YES	859.145	YES	782.093	YES
AT5G62210	1483.1	YES	1625.99	YES	1211.73	YES	1180.72	YES	1209.73	YES	1062.65	YES	1186.4	YES
AT3G20520	715.46	NO	682.7	NO	726.371	NO	766.896	NO	807.871	YES	716.872	NO	638.768	NO
AT2G17710	6331.61	YES	8454.13	YES	8818	YES	7114.02	YES	5394.17	YES	3736.08	YES	2025.45	YES
AT3G21500	4529.38	YES	6991.64	YES	2622.05	YES	1976.5	YES	1129.23	YES	1100.85	YES	903.457	YES
AT2G01520	3423.65	YES	8114.69	YES	9012.55	YES	5400.94	YES	1526.36	YES	2321.78	YES	4992.53	YES
AT1G20680	741.809	NO	650.663	NO	590.167	NO	655.668	NO	707.63	NO	632.227	NO	666.926	NO
AT5G51950	1015.65	YES	1184.56	YES	1229.47	YES	1155.81	YES	1182.1	YES	1030.58	YES	913.109	YES
AT1G29050	3504.36	YES	6785.57	YES	2309.26	YES	1551.55	YES	3352.09	YES	2795.32	YES	939.971	YES
AT3G26790	927.471	YES	1104.02	YES	1226.83	YES	1155.13	YES	1824.51	YES	4344.39	YES	1152.33	YES
AT1G027801	53776	YES	55938.5	YES	69276.8	YES	62158.1	YES	59432.6	YES	56060.6	YES	32089.4	YES
non-confirmed MEGs and PEGs	Zygote	expressed?	Quadrant	expressed?	Globular	expressed?	Heart	expressed?	Torpedo	expressed?	Bent	expressed?	Mature	expressed?
AT3G44260	756.064	NO	747.684	NO	750.764	NO	745.827	NO	767.246	NO	753.112	NO	803.49	YES
AT5G52060	1099.8	YES	1179.36	YES	970.876	YES	1030.33	YES	968.732	YES	928.206	YES	821.751	YES
AT2G20160	804.163	YES	838.353	YES	1011.13	YES	955.423	YES	867.509	YES	871.059	YES	785.972	YES
AT1G63260	2397.53	YES	2262.04	YES	3401.45	YES	3460.57	YES	2932.69	YES	2791.38	YES	3497.25	YES
1 biallelic control gene
