# Supplementary material for: Genomic Imprinting in the Arabidopsis Embryo Is Partly Regulated by PRC2
Source: PLoS Genet. 2013 Dec 5;9(12):e1003862. doi: 10.1371/journal.pgen.1003862 (PMC3854695; doi:10.1371/journal.pgen.1003862)
Supplement: Table S5 — Parent-of-origin-dependent expression of confirmed embryonic MEGs and the embryonic PEG in the endosperm. Allele-specific and total reads of the embryonic MEGs and the PEG in the endosperm of reciprocal Col-0 x Ler hybrid seeds at 6 DAP [28]. (XLS) [file pgen.1003862.s016.xls]

## Sheet: Table_S5
Table S5. Parent-of-origin dependent expression of confirmed embryonic MEGs and the PEG in the endosperm cDNA library (6 DAP) of Gehring et al. 2011, PLoS ONE 6: e23687
	Gehring et al. 2011, PLoS ONE 6: e23687
	allele-specific reads								total reads
	Col-0 x Ler		Ler x Col-0						Col-0 x Ler		Ler x Col-0		average fold difference
Gene ID	Col reads	Ler reads	Col reads	Ler reads	parent-of-origin	called as imprinted?	regulation?		embryo	endosperm	embryo	endosperm	(endosperm/embryo)
AT1G29660	3	0	0	0	NA	no	NA		6	55	39	25	1.77778
AT1G72260	3	0	0	23	maternal	no	NA		5	51	76	433	5.97531
AT2G47115	6	0	0	4	maternal	no	NA		7	201	6	162	27.9231
AT5G62210	52	0	0	66	maternal	no	NA		245	686	181	714	3.28638
AT3G20520	67	1	1	127	maternally biased	no	NA		14	253	55	584	12.1304
AT2G17710	1220	0	3	926	maternally biased	no	NA		74	4222	209	3695	27.9753
AT3G21500	3	0	0	2	maternal	no	NA		5	41	5	31	7.2
AT2G01520	8	0	0	4	maternal	no	NA		13	84	23	71	4.30556
AT1G20680	13	1	0	18	maternally biased	yes2,3	mat. fie has no effect3		4	67	14	81	8.22222
AT5G51950	169	0	0	167	maternal	no	NA		53	3583	113	3059	40.012
AT1G29050	368	2	0	292	maternally biased	no	NA		530	5182	526	4466	9.13636
AT3G26790	340	87	118	140	bi-allelic	no	NA		2517	5445	2628	4747	1.98095
AT1G027801	3263	1405	1786	3680	bi-allelic	no	NA		39692	17337	45965	18719	0.420935
1 biallelic control gene
2 Gehring et al. 2011, PLoS ONE 6: e23687
3 Wolff et al. 2011, PLoS Genet 7: e1002126
